# Supplementary material for: Estimating All-Cause Deaths Averted in the First Two Years of the COVID-19 Vaccination Campaign in Italy
Source: Vaccines (Basel). 2024 Apr 13;12(4):413. doi: 10.3390/vaccines12040413 (PMC11055119; doi:10.3390/vaccines12040413)
Supplement: Supplementary file 1 [file vaccines-12-00413-s001.zip]

Archive with 1 entries (1 files):
- vaccines-2918802-supplementary.pdf
